# Supplementary material for: Effect of Prolonged and Substantial Weight Loss on Incident Atrial Fibrillation: A Systematic Review and Meta-Analysis
Source: Nutrients. 2023 Feb 14;15(4):940. doi: 10.3390/nu15040940 (PMC9964297; doi:10.3390/nu15040940)
Supplement: Supplementary file 1 [file nutrients-15-00940-s001.zip]

Archive with 1 entries (1 files):
- nutrients-2082159-supplementary.pdf
